# Supplementary material for: Vaginal microbiota of adolescents and their mothers: A preliminary study of vertical transmission and persistence
Source: Front Microbiomes. 2023 Mar 24;2:1129394. doi: 10.3389/frmbi.2023.1129394 (PMC12993637; doi:10.3389/frmbi.2023.1129394)
Supplement: Supplementary Figure 1 — Principal coordinates analysis (PCoA) of vaginal microbiota from 13 mother/daughter pairs. The θYC distances between 101 vaginal microbiota samples are represented by PCoA. Samples from daughters are represented by triangles and samples from mothers by circles. Each mother/daughter pair is represented by a unique color. Biplot arrows represent the 3 OTUs most correlated with position on the PCoA plot. [file DataSheet_1.zip › Supplemental Table 2.XLSX]

## Sheet: Supplemental_Table_Alpha
Sample	Week	Pair	Subject	Mother_or_daughter	invsimpson	invsimpson_lci	invsimpson_hci	shannon	shannon_lci	shannon_hci	npshannon	sobs	chao	chao_lci	chao_hci	nseqs
B8231B	0	I	B8231	Mother	1.09106	1.08373	1.09848	0.226974	0.212144	0.241803	0.228817	16	17	16.0936	26.6782	14309
B82311	1	I	B8231	Mother	1.04301	1.03884	1.04722	0.138278	0.126926	0.14963	0.139155	16	16	16	0	19915
B82312	2	I	B8231	Mother	1.06525	1.06001	1.07055	0.182486	0.170284	0.194689	0.183756	16	16.25	16.013	20.7936	19538
B82313	3	I	B8231	Mother	1.09996	1.09379	1.1062	0.315208	0.299183	0.331233	0.317746	42	44.5	42.4093	57.2717	23077
B82314	4	I	B8231	Mother	1.22387	1.21379	1.23412	0.531311	0.512969	0.549653	0.534864	49	53	49.808	68.8028	22385
4738BB	0	I	4738B	Daughter	1.04757	1.04249	1.05269	0.141914	0.128885	0.154944	0.146928	26	28.1	26.3618	38.1892	14852
4738B1	1	I	4738B	Daughter	1.02156	1.01831	1.02484	0.082387	0.07149	0.093284	0.084358	19	19.75	19.0666	27.4511	15915
4738B2	2	I	4738B	Daughter	2.0281	2.00149	2.05543	1.05262	1.03341	1.07182	1.0555	36	37.6667	36.232	47.973	17301
4738B3	3	I	4738B	Daughter	1.53076	1.5157	1.54613	0.619719	0.6074	0.632037	0.621831	25	30	25.8648	53.9092	22134
4738B4	4	I	4738B	Daughter	1.28611	1.27255	1.29995	0.496987	0.478718	0.515256	0.499781	35	35.5	35.0402	41.2136	15150
Q5519B	0	II	Q5519	Mother	1.71304	1.69437	1.73213	0.928766	0.913831	0.943701	0.933503	64	76.3636	67.9018	103.177	30290
Q55191	1	II	Q5519	Mother	2.30274	2.28158	2.32431	1.1871	1.17464	1.19955	1.19432	115	148.3	129.742	190.217	41946
Q55192	2	II	Q5519	Mother	1.60587	1.59196	1.62002	0.794876	0.781488	0.808263	0.799073	66	75.2308	68.8065	96.3606	35712
Q55193	3	II	Q5519	Mother	1.70781	1.67932	1.73727	0.894052	0.871704	0.9164	0.903099	43	56.125	46.8815	87.3813	12009
Q55194	4	II	Q5519	Mother	2.17188	2.14866	2.19561	1.13372	1.11983	1.1476	1.13599	43	49	44.3283	70.1017	31609
5251QB	0	II	5251Q	Daughter	2.59977	2.57057	2.62965	1.25532	1.2399	1.27074	1.26069	50	69.4286	56.0574	112.315	22366
5251Q1	1	II	5251Q	Daughter	2.21066	2.18653	2.23533	1.00422	0.992152	1.01628	1.00716	25	34	27.0023	65.4533	22115
5251Q2	2	II	5251Q	Daughter	2.37856	2.34685	2.41114	1.25899	1.24264	1.27534	1.26377	49	73	56.1205	129.893	23250
5251Q3	3	II	5251Q	Daughter	3.19069	3.17166	3.20995	1.27371	1.26348	1.28394	1.27953	40	71.6667	50.3968	136.45	22485
5251Q4	4	II	5251Q	Daughter	3.29966	3.2383	3.36339	1.64104	1.62242	1.65965	1.64635	55	66.1429	58.0558	95.6322	17995
N8418B	0	III	N8418	Mother	6.80186	6.74243	6.86234	2.10354	2.09319	2.1139	2.10601	40	45.1429	41.1296	63.4153	26536
N84181	1	III	N8418	Mother	7.36499	7.29994	7.43121	2.21597	2.20755	2.22439	2.21799	51	70.5	56.2152	123.912	41828
N84182	2	III	N8418	Mother	8.65378	8.54754	8.76269	2.43792	2.42742	2.44842	2.43954	48	50.1429	48.343	61.3859	31586
N84183	3	III	N8418	Mother	5.70216	5.6302	5.77598	2.08367	2.07056	2.09677	2.08628	49	55.4286	50.5136	76.3029	27523
3946NB	0	III	3946N	Daughter	5.83869	5.76881	5.91029	2.14285	2.12969	2.15602	2.14484	52	61	54.0023	92.4533	31126
3946N1	1	III	3946N	Daughter	3.83117	3.78899	3.87429	1.62774	1.61504	1.64044	1.62976	39	57	42.985	120.305	27716
3946N2	2	III	3946N	Daughter	5.6014	5.512	5.69376	2.30495	2.28966	2.32025	2.30689	57	68.25	59.6522	104.721	31229
3946N3	3	III	3946N	Daughter	2.7095	2.68223	2.73734	1.31349	1.3006	1.32638	1.3153	45	49.2	45.7898	67.3358	31366
3946N4	4	III	3946N	Daughter	5.72324	5.65721	5.79082	2.0161	2.00337	2.02883	2.01771	45	45.8571	45.0921	52.9734	25559
D6446B	0	IV	D6446	Mother	2.39236	2.34219	2.44472	1.42484	1.39767	1.452	1.43951	86	96.5	89.6906	115.873	12498
D64461	1	IV	D6446	Mother	2.46945	2.41965	2.52134	1.42621	1.40032	1.45211	1.43273	53	59.875	54.7093	80.6519	12729
D64462	2	IV	D6446	Mother	2.40612	2.34874	2.46638	1.26893	1.23481	1.30304	1.28093	40	51	42.7439	84.0984	5979
D64463	3	IV	D6446	Mother	2.58778	2.56385	2.61215	1.17892	1.16449	1.19335	1.18552	64	79.5455	69.1803	110.65	22360
D64464	4	IV	D6446	Mother	2.96597	2.93198	3.00075	1.36171	1.3454	1.37803	1.3689	67	72.3529	68.462	86.5986	18794
2578DB	0	IV	2578D	Daughter	1.17449	1.16653	1.18257	0.368614	0.354927	0.382301	0.375053	53	95	66.7416	181.37	24988
2578D1	1	IV	2578D	Daughter	2.12664	2.11153	2.14197	0.94181	0.925999	0.957621	0.947526	56	69	59.7034	101.633	18797
2578D2	2	IV	2578D	Daughter	1.82082	1.79417	1.84827	1.08622	1.06626	1.10619	1.09102	54	63.4286	56.4755	89.9104	19926
2578D3	3	IV	2578D	Daughter	1.41791	1.40355	1.43256	0.674014	0.657648	0.690381	0.678441	46	53.3333	47.914	74.0968	23171
T4942B	0	V	T4942	Mother	1.02613	1.02343	1.02885	0.088738	0.080582	0.096895	0.092801	34	47	37.5527	81.5689	28008
T49421	1	V	T4942	Mother	1.11188	1.10402	1.11985	0.297086	0.279747	0.314424	0.310193	57	72.3333	62.6885	98.3308	15861
T49422	2	V	T4942	Mother	1.05252	1.04881	1.05626	0.159495	0.14982	0.169169	0.163616	39	50.375	42.2474	78.8448	30953
T49423	3	V	T4942	Mother	1.0243	1.02201	1.02661	0.080172	0.073464	0.08688	0.083415	34	40.6	35.7128	59.4313	36152
6136TB	0	V	6136T	Daughter	8.74654	8.60959	8.88793	2.59802	2.58528	2.61076	2.60148	80	89.2308	82.8065	110.361	32844
6136T1	1	V	6136T	Daughter	7.58495	7.47826	7.69472	2.48269	2.4688	2.49658	2.48559	82	90.6667	84.3723	113.662	32561
6136T2	2	V	6136T	Daughter	2.66387	2.59135	2.74056	1.60986	1.57511	1.6446	1.61741	50	68.3333	54.4766	125.081	8157
6136T3	3	V	6136T	Daughter	8.78811	8.46931	9.13186	3.07626	3.04749	3.10503	3.08204	108	111.75	108.841	124.716	12107
A7130B	0	VI	A7130	Mother	1.12933	1.1194	1.13945	0.327315	0.307752	0.346878	0.330537	17	20.3333	17.5035	39.0699	11807
A71301	1	VI	A7130	Mother	1.05805	1.05298	1.06317	0.15712	0.145904	0.168336	0.15844	12	13.5	12.1492	27.0773	18434
A71302	2	VI	A7130	Mother	1.01388	1.01148	1.01629	0.056984	0.048197	0.06577	0.062485	26	56.3333	34.1835	138.435	18623
A71303	3	VI	A7130	Mother	1.0209	1.01846	1.02335	0.082492	0.073978	0.091006	0.086607	34	45.1429	37.0558	74.6322	27485
1401AB	0	VI	1401A	Daughter	2.89037	2.86155	2.91978	1.21758	1.20431	1.23084	1.22226	35	41.4286	36.5136	62.3029	16424
1401A1	1	VI	1401A	Daughter	1.96561	1.93847	1.99352	0.969844	0.956028	0.983661	0.972718	23	35	25.6567	77.2034	20342
1401A2	2	VI	1401A	Daughter	2.99456	2.95213	3.03824	1.45156	1.42787	1.47526	1.46626	83	99.6667	89.3016	127.08	12543
1401A3	3	VI	1401A	Daughter	2.98422	2.94094	3.0288	1.506	1.48506	1.52694	1.50777	37	47	38.8695	90.491	15909
F7086B	0	VII	F7086	Mother	9.191	9.07892	9.30588	2.57949	2.56686	2.59211	2.58374	97	112.833	102.409	143.345	33020
F70861	1	VII	F7086	Mother	1.07926	1.07305	1.08554	0.220187	0.205841	0.234532	0.223334	26	27.4286	26.1932	36.5638	17275
F70862	2	VII	F7086	Mother	1.0819	1.07528	1.0886	0.256282	0.238942	0.273622	0.262222	40	53.2	43.4433	90.6027	15930
F70863	3	VII	F7086	Mother	1.26706	1.25467	1.27969	0.59977	0.579239	0.6203	0.605027	51	60.4286	53.4755	86.9104	18741
3691FB	0	VII	3691F	Daughter	1.18688	1.17779	1.19611	0.512252	0.49289	0.531614	0.518178	63	82.4286	69.0574	125.315	22417
3691F1	1	VII	3691F	Daughter	3.39181	3.34719	3.43765	1.68807	1.6746	1.70154	1.68982	50	57.2	51.6015	82.3691	36455
3691F2	2	VII	3691F	Daughter	5.46518	5.40617	5.5255	2.09022	2.07956	2.10087	2.09361	92	102.059	95.319	122.485	49748
3691F3	3	VII	3691F	Daughter	4.81557	4.74101	4.89253	2.12394	2.10977	2.1381	2.12805	85	131	101.048	216.85	35669
U1240B	0	VIII	U1240	Mother	1.10505	1.09898	1.11119	0.329072	0.313211	0.344933	0.335574	72	95.75	79.9881	142.613	25207
5005UB	1	VIII	5005U	Daughter	1.05057	1.04741	1.05376	0.157496	0.14905	0.165942	0.159021	34	35.25	34.1642	43.5133	41033
S58881	2	IX	S5888	Mother	1.94063	1.89746	1.98582	1.67173	1.63012	1.71335	1.69026	148	167.5	155.629	197.842	11158
S58882	3	IX	S5888	Mother	5.59082	5.18156	6.07027	2.47297	2.39821	2.54773	2.52257	67	73.1765	68.767	88.5893	1758
S58884	4	IX	S5888	Mother	2.16597	2.14763	2.18462	0.885537	0.868176	0.902898	0.892685	27	32.6	28.1554	54.1416	8483
6806SB	0	IX	6806S	Daughter	1.34413	1.33088	1.35765	0.513074	0.499701	0.526448	0.518462	25	65	36.3185	166.361	19793
6806S1	1	IX	6806S	Daughter	1.35518	1.34258	1.36801	0.530217	0.518716	0.541719	0.531644	10	15	10.7779	42.1391	24318
6806S2	2	IX	6806S	Daughter	1.68369	1.6701	1.69751	0.710164	0.70097	0.719358	0.712861	42	48.4286	43.5136	69.3029	36152
6806S3	3	IX	6806S	Daughter	1.24274	1.23515	1.25043	0.417102	0.407933	0.42627	0.420811	39	52.6	43.292	82.0946	40778
6806S4	4	IX	6806S	Daughter	1.16007	1.15234	1.16791	0.296091	0.285387	0.306796	0.297543	16	16.1429	16.0063	19.2383	23319
E4344B	0	X	E4344	Mother	1.87325	1.81998	1.92973	1.30187	1.25866	1.34509	1.31263	41	54.75	44.4033	96.5524	5949
9385EB	0	X	9385E	Daughter	1.35327	1.33783	1.36907	0.568893	0.551399	0.586388	0.572582	27	34	28.341	63.5405	15634
L8895B	0	XI	L8895	Mother	9.34105	9.19473	9.4921	2.58881	2.5785	2.59912	2.59067	43	50.5	44.7738	74.7113	33968
L88951	1	XI	L8895	Mother	6.53275	6.44402	6.62396	2.3275	2.31798	2.33703	2.32859	43	46.5	43.6486	61.8864	52276
L88952	2	XI	L8895	Mother	7.26025	7.15796	7.3655	2.36367	2.35346	2.37388	2.36499	40	52	42.6567	94.2034	39447
L88953	3	XI	L8895	Mother	8.23348	8.1461	8.32276	2.40776	2.39794	2.41758	2.40906	41	50.3333	42.9371	85.9707	38540
L88954	4	XI	L8895	Mother	3.42862	3.36636	3.49322	1.86328	1.84622	1.88034	1.86646	50	59.4286	52.4755	85.9104	26630
9565LB	0	XI	9565L	Daughter	1.19761	1.18427	1.21125	0.526911	0.4996	0.554222	0.533355	46	50	46.808	65.8028	11094
9565L1	1	XI	9565L	Daughter	1.01426	1.01178	1.01675	0.055639	0.047056	0.064223	0.05853	19	22.75	19.6386	41.0208	17984
9565L2	2	XI	9565L	Daughter	1.04445	1.04059	1.04835	0.149657	0.138547	0.160768	0.154	31	46.6	35.2298	88.5341	24122
9565L3	3	XI	9565L	Daughter	1.05768	1.04972	1.06577	0.180549	0.159142	0.201957	0.191411	27	36.1667	29.2922	63.6584	7417
9565L4	4	XI	9565L	Daughter	1.0719	1.06746	1.07638	0.228908	0.217122	0.240694	0.231709	37	41.5	37.9784	57.6979	30751
J6329B	0	XII	J6329	Mother	5.71902	5.59938	5.84389	2.46936	2.45235	2.48637	2.47272	75	97.6667	81.9936	148.464	28658
J63291	1	XII	J6329	Mother	3.98125	3.90578	4.05969	2.17292	2.15407	2.19178	2.17725	97	103.067	98.6813	118.89	29131
J63293	3	XII	J6329	Mother	6.96373	6.56184	7.41805	2.68024	2.63859	2.72189	2.69084	53	60.5	54.7738	84.7113	4260
8911JB	0	XII	8911J	Daughter	1.04485	1.0414	1.04832	0.141372	0.132105	0.150639	0.145006	32	43.1429	35.0558	72.6322	30462
8911J1	1	XII	8911J	Daughter	1.60014	1.57729	1.62365	0.839931	0.818437	0.861425	0.848143	50	72.6667	56.9936	123.464	14801
8911J2	2	XII	8911J	Daughter	2.44207	2.41734	2.46731	1.21006	1.19081	1.2293	1.21424	51	57.4286	52.5136	78.3029	17848
8911J4	4	XII	8911J	Daughter	2.16742	2.13262	2.20337	0.990954	0.964829	1.01708	0.998521	30	32.1429	30.343	43.3859	6518
P8982B	0	XIII	P8982	Mother	2.20859	2.18108	2.2368	1.1475	1.13121	1.1638	1.15643	89	104	94.6567	128.776	24419
P89821	1	XIII	P8982	Mother	1.86506	1.83814	1.89279	1.03816	1.01935	1.05698	1.0435	54	63.75	56.6745	89.5446	19344
P89822	2	XIII	P8982	Mother	2.60453	2.58244	2.62701	1.13524	1.1253	1.14518	1.13931	55	72	60.3356	109.164	32808
P89823	3	XIII	P8982	Mother	2.03875	2.02275	2.05499	0.980102	0.969015	0.991188	0.985209	85	112	95.4903	154.493	42586
P89824	4	XIII	P8982	Mother	1.88407	1.8578	1.9111	1.06134	1.04297	1.07971	1.06784	58	70.3636	61.9018	97.1768	21098
4302PB	0	XIII	4302P	Daughter	1.58474	1.56153	1.60864	1.09851	1.07129	1.12572	1.10656	71	98.1429	80.0381	152.514	16782
4302P1	1	XIII	4302P	Daughter	1.30999	1.29696	1.32328	0.861349	0.835215	0.887483	0.871044	131	143.158	135.312	165.278	21582
4302P2	2	XIII	4302P	Daughter	1.08833	1.08156	1.09519	0.267814	0.250819	0.28481	0.271852	36	39.5	36.6486	54.8864	16565
4302P3	3	XIII	4302P	Daughter	1.03505	1.0295	1.04066	0.128222	0.110524	0.14592	0.138068	29	35.875	30.7093	56.6519	9064
4302P4	4	XIII	4302P	Daughter	1.06326	1.05801	1.06856	0.218982	0.203562	0.234402	0.225584	48	53.5714	49.4804	68.9674	19171
